# Supplementary material for: Evaluation of novel rapid detection kits for dengue virus NS1 antigen in Dhaka, Bangladesh, in 2017
Source: Virol J. 2019 Aug 15;16:102. doi: 10.1186/s12985-019-1204-y (PMC6694664; doi:10.1186/s12985-019-1204-y)
Supplement: Supplementary file 4 — Results of RDT evaluation in all DENV RT-PCR-positive samples. (XLSX 23 kb) [file 12985_2019_1204_MOESM4_ESM.xlsx]

## Sheet: Additional file 4
Additional file 4.Results of RDT evaluation in all DENV RT-PCR-positive samples.
					Intensity of test line (mABs)						NS1 ELISA	NS1 ELISA
Sample ID	Dengue Ct	Serotype	Genotype	Lineage	TKK-1st	TKK-2nd	SD Ag	SD-IgM	SD-IgG	Experiment	OD450	ISR
275	23.06	2	ND		801.5	989.6	304.7	0	0	2	ND	ND
301	32.12	X	ND		372.3	375.4	57.4	0	0	2	ND	ND
375	24.36	2	ND		363.8	306.4	8.9	22.2	0	2	ND	ND
426	29.34	2	ND		491	482.1	40.6	4.4	0	2	ND	ND
428	26.37	2	ND		580.3	635	83.4	0	0	2	ND	ND
444	31.54	X	ND		212.6	294.2	8.6	4	18.2	2	ND	ND
478	26.18	2	ND		689.6	755.3	91.9	9.3	0	2	ND	ND
490	28.85	2	ND		156.2	187.3	16.7	5.7	17.6	2	ND	ND
494	25.37	2	ND		148.4	184.1	12.2	0	0	2	ND	ND
496	26.92	2	ND		100	123.8	15.1	0	0	2	ND	ND
522	33.03	X	ND		369.3	447.5	20	6.1	0	2	ND	ND
544	23.84	2	ND		802.5	1100	342.9	17.9	0	2	ND	ND
570	23.13	2	ND		853.9	1017.2	412.9	1.9	0	2	ND	ND
633	21.34	2	ND		530.8	646	120.5	0	0	2	ND	ND
653	20.32	2	ND		307.5	278.7	33.1	0	0	2	ND	ND
663	27.5	2	ND		526.3	724.4	5.8	34.6	126.6	2	ND	ND
667	27.39	2	ND		150.2	323	16.1	5.4	7.6	2	ND	ND
705	20.5	2	ND		400.7	641.6	46.3	1.9	0	2	ND	ND
722	23.31	2	ND		20.5	29.3	3.2	0	0	2	ND	ND
754	29.12	2	ND		539.6	611.6	74.3	0	0	2	ND	ND
767	21.2	2	ND		769	1060.6	181.8	12.8	17	2	ND	ND
771	22.56	2	ND		393.1	564.8	40.2	0	8.2	2	ND	ND
776	22.58	2	ND		154.2	181.1	11.5	0	0	2	ND	ND
802	15.42	2	ND		709	1111.3	291.9	0	0	2	ND	ND
816	22.34	2	ND		33.5	58	0	15.7	0	2	ND	ND
824	16.21	2	ND		396.7	496.8	67.1	0	0	2	ND	ND
828	19.53	2	ND		471.1	821.7	32.1	0	0	2	ND	ND
837	20.79	2	ND		40.9	153.3	5.9	0	0	2	ND	ND
864	17.8	2	ND		757.4	710.9	119.5	0	4.9	2	ND	ND
867	22.39	2	ND		292.9	616.3	24.6	0	0	2	ND	ND
882	15.65	2	Cosmopolitan	C	595.2	673.4	82.7	0	0	2	ND	ND
885	24.88	2	ND		42.1	83.1	1	0	0	2	ND	ND
892	19.23	2	Cosmopolitan	C	193.3	279	11.5	0	0	2	ND	ND
895	21.95	2	ND		556.5	656.7	31.1	0	0	2	ND	ND
916	22.39	2	ND		571.9	843	144.1	20.8	0	2	ND	ND
917	19.7	2	ND		235	445.7	17	0	0	2	ND	ND
919	20.44	2	Cosmopolitan	C	84.2	111.9	2.5	17.6	8.7	2	ND	ND
931	17.31	2	Cosmopolitan	C	646	808.4	244.7	0	0	2	ND	ND
939	19.14	2	Cosmopolitan	C	474.6	376.4	32.8	0	4.8	2	ND	ND
942	19.99	2	Cosmopolitan	C	619.9	750.9	236.8	15.8	0	2	ND	ND
946	21.04	2	ND		798	751	240.6	15.1	0	2	ND	ND
954	19.76	2	Cosmopolitan	C	130.3	205.3	11.5	0	0	2	ND	ND
965	18.58	2	Cosmopolitan	C	293.8	564.8	80.5	0	0	2	ND	ND
984	23.4	1	Ⅴ		526.7	530.4	133	0	15.5	2	ND	ND
995	16.24	2	ND		652.8	995.6	138.6	0	0	2	ND	ND
1002	18.29	2	ND		572.9	856	260.9	0	0	2	ND	ND
1003	19.04	2	Cosmopolitan	C	798.4	899.8	206.8	0	0	2	ND	ND
1004	20.56	2	Cosmopolitan	C	634.2	842	266.6	0	0	2	ND	ND
1011	25.65	2	ND		813.4	856.3	274.5	15.1	11	2	ND	ND
1021	19.87	2	Cosmopolitan	C	465.8	682.5	197.5	0	0	2	ND	ND
1022	15.67	2	Cosmopolitan	C	691.1	737.7	133.2	0	0	2	ND	ND
1029	17.42	2	Cosmopolitan	C	359.2	422.6	46.6	0	0	2	ND	ND
1031	19.94	2	ND		617.8	639.3	131.2	0	0	2	ND	ND
1032	23.7	X	ND		2.3	1.5	3	0	0	2	ND	ND
1035	16.08	3	Ⅰ		535.5	558.2	224.9	0	0	2	ND	ND
1048	20.75	2	Cosmopolitan	C	879.5	898.1	234	6	5.7	2	ND	ND
1051	20.04	2	Cosmopolitan	C	493	577.1	35.6	0	0	2	ND	ND
1056	18.21	2	Cosmopolitan	C	592.9	761.1	126.1	0	0	2	ND	ND
1057	17.98	2	Cosmopolitan	C	760.1	820.4	80.4	0	0	2	ND	ND
1058	19.84	2	Cosmopolitan	C	756.7	790.9	41	0	0	2	ND	ND
1060	21.75	2	Cosmopolitan	C	357.3	337.8	112	0	0	2	ND	ND
1061	23.64	2	ND		609.6	672	121.5	0	0	2	ND	ND
1092	14.83	2	ND		837.4	169.5	256.5	0	0	2	ND	ND
1103	23.13	2	ND		487.5	518.2	151.7	0	0	2	ND	ND
1105	17.91	2	ND		657.5	837.2	116.4	0	0	2	ND	ND
1108	18.5	2	ND		626.6	801.1	292.3	0	0	2	ND	ND
1109	17.19	2	ND		565.6	795	25	0	0	2	ND	ND
1111	20.49	2	Cosmopolitan	C	752.2	982.3	277.7	0	0	2	ND	ND
1114	16.84	2	Cosmopolitan	C	327.8	448.5	22	0	0	2	ND	ND
1116	20.44	2	Cosmopolitan	C	272.2	320.9	67.3	0	0	2	ND	ND
1118	16.42	2	Cosmopolitan	C	648.4	776.7	256.8	0	0	2	ND	ND
1136	16.61	2	Cosmopolitan	C	587.4	778.4	120.5	0	0	2	ND	ND
1152	23.42	2	ND		293.1	364	84.7	0	0	2	ND	ND
1165	25.04	2	ND		695.7	783.8	205.8	129	15	2	3.643	26.2086
1171	23.74	1	Ⅴ		708.2	898	416.9	6.6	10.9	2	ND	ND
1177	19.5	1	Ⅴ		465.3	400.2	376.2	0	0	2	ND	ND
1184	22.37	2	ND		235.6	352.3	19.3	0	0	2	ND	ND
1186	15.83	2	Cosmopolitan	C	664.9	848.9	114.8	0	0	2	ND	ND
1190	23.39	1	Ⅴ		301.4	225	190	0	0	2	ND	ND
1214	20.71	2	Cosmopolitan	C	612.9	744	122.2	0	0	2	3.6	25.8993
1218	16.51	2	Cosmopolitan	C	550.5	716.7	168.5	2.5	0	2	3.619	26.036
1224	20.04	2	Cosmopolitan	C	546.5	706.3	121.6	0	0	2	3.608	25.9568
1230	22.26	2	ND		729.4	885.9	193	12.1	0	2	3.554	25.5683
1237	24.98	2	ND		646.8	850.5	252.9	33.5	0	2	3.594	25.8561
1244	21.75	2	ND		417.1	591.6	47.8	6.3	39.2	2	3.531	25.4029
1257	18.45	2	ND		732.8	925.4	315.8	0	0	2	3.582	25.7698
1285	17.02	2	Cosmopolitan	B	770	996.8	233.6	4.6	0	2	3.533	25.4173
1296	20.28	2	Cosmopolitan	C	540.9	538.1	129.8	0	0	2	3.587	25.8058
1303	19.08	3	Ⅰ		382.7	451.5	232.4	0	0	2	ND	ND
1309	23.04	2	ND		526.4	683.4	94.7	0	0	2	3.613	25.9928
1310	22.96	2	ND		252.7	347.1	44.3	0	0	2	3.423	24.6259
1318	16.08	2	ND		724.3	941.7	108.9	0	0	2	3.356	24.1439
1327	21.47	2	ND		587	776.5	153.9	1.6	0	2	3.604	25.9281
1353	19.17	2	Cosmopolitan	C	409.9	584.9	18.2	0	0	2	ND	ND
1357	17.13	2	Cosmopolitan	C	616	711.7	285.8	0	0	1	ND	ND
1360	22.94	2	ND		104.8	127.9	13.1	4.9	6.8	1	2.969	21.3597
1364	24.03	2	ND		579.4	522.9	208	12.2	17	1	ND	ND
1365	20.06	2	Cosmopolitan	C	264.2	363.5	107.3	0	0	1	ND	ND
1383	22.03	2	[		530.7	807	233.6	0	0	1	ND	ND
1397	24.21	2	ND		546	571.8	336.2	0	0	1	ND	ND
1415	23.32	2	ND		193.3	240.1	20.6	0	0	1	ND	ND
1422	26.72	X	ND		528.1	696.5	150.2	15.6	38.4	1	ND	ND
1428	25.22	X	ND		656.3	710.9	97.8	3.8	0	1	ND	ND
1429	26.92	2	ND		559.5	603.2	75.1	34.1	58.2	1	ND	ND
1441	27.21	2	ND		651.8	518.5	152	2.9	0	1	ND	ND
1443	31.84	2	ND		710.9	667.5	257.7	8.2	109.9	1	3.541	25.4748
1449	20.3	2	ND		790.5	834	234.2	0	0	1	ND	ND
1450	19.68	2	Cosmopolitan	C	374.2	352.1	60.4	0	0	1	ND	ND
1451	23.08	2	ND		452.7	519.1	218.3	0	0	1	ND	ND
1454	22.88	2	ND		157.5	198.4	20.4	0	0	1	ND	ND
1455	25.42	2	ND		211.1	287.6	15.8	0	0	1	ND	ND
1466	22.65	2	ND		522.9	585.3	54.6	0	0	1	ND	ND
1473	20.99	2	ND		394.4	463.2	126.3	0	0	1	ND	ND
1477	21.62	2	ND		557.1	802.5	72.4	0	0	1	ND	ND
1479	18.35	3	Ⅰ		430	515.3	186.4	0	0	1	ND	ND
1486	28.79	2	ND		71.6	91.6	0	4.5	0	1	3.03	21.7986
1489	17.09	2	Cosmopolitan	C	608.3	684.7	361.4	0	0	1	ND	ND
1495	20.57	2	Cosmopolitan	C	633.5	698.9	189.8	0	0	1	ND	ND
1500	33.67	X	ND		19.8	23.4	0	5.5	10.4	1	0.403	2.89928
1504	30.02	2	ND		6.1	16.3	0	0	0	1	0.168	1.20863
1513	27.24	2	ND		638.9	720	80.9	0	39.1	1	ND	ND
1514	22.38	2	ND		575.6	864.6	110	9.4	0	1	ND	ND
1515	28.15	2	ND		43.2	37.2	0	19.7	56.4	1	1.368	9.84173
1517	23.94	2	ND		634.7	850.2	155.8	0	37.9	1	ND	ND
1524	30.54	1	ND		622.4	585	267	109	0	1	ND	ND
1526	29.26	X	ND		1.7	2.3	0	15.4	56.5	1	0.11	0.791367
1535	24.71	2	ND		349.2	410.8	143.2	7.4	0	1	3.525	25.3597
1540	21.41	2	ND		703.1	657.8	254.8	0	0	1	ND	ND
1541	18.83	2	Cosmopolitan	C	635.7	699.8	211.8	0	0	1	ND	ND
1545	23.88	2	ND		649.9	758.6	283.7	10.1	0	1	ND	ND
1547	22.21	1	ND		669.6	946.1	434.8	0	0	1	ND	ND
1549	24.42	2	ND		24.8	34.6	8.5	0	0	1	1.203	8.65468
1554	22.49	2	ND		307.4	314.5	84	0	0	1	ND	ND
1556	19.23	2	Cosmopolitan	C	599.5	709.9	171	0	10	1	ND	ND
1561	31.8	X	ND		2.1	0	0	98.2	168.7	1	0.061	0.438849
1563	24.32	2	ND		462.8	580.2	50.6	3.9	0	1	ND	ND
1565	25.38	2	ND		180.1	217.8	15	0	0	1	ND	ND
1566	24.58	3	Ⅰ		184.4	139.4	44.6	0	0	1	ND	ND
1570	20.54	2	Cosmopolitan	C	673.4	737.7	204.6	0	0	1	ND	ND
1571	20.26	2	Cosmopolitan	C	431.3	430.2	116.3	0	0	1	ND	ND
1581	33.42	2	ND		59.3	105.4	0	0	61.6	1	0.564	4.05755
1585	32.76	X	ND		1.4	3.6	0	12.2	107.7	1	0.226	1.6259
1591	25.25	2	ND		735.3	933.3	266.2	41	0	1	ND	ND
1596	29.5	2	ND		525.6	714.3	38.2	61	29.7	1	ND	ND
1621	31.58	X	ND		401.4	482.1	23.8	408.6	0	1	3.352	24.1151
1622	18.35	2	Cosmopolitan	C	222.5	285.3	27	0	0	1	3.513	25.2734
1634	17.36	2	Cosmopolitan	C	576.4	749.1	162.8	0	0	1	ND	ND
1635	19.96	2	Cosmopolitan	C	512.2	739	68.8	0	0	1	ND	ND
1639	22.07	2	ND		755.6	883.6	231.2	0	0	1	ND	ND
1651	20.78	2	ND		679.5	941.9	82.7	0	0	1	ND	ND
1673	32.68	2	ND		0	0	0	0	0	1	0.063	0.453237
	Ct : Threshold cycle
	x:failed to determine
	mABs : milli adsorvance
	Pink color denotes positive.
	SD Ag: SD Bioline NS1 antgen test
	SD IgM: IgM line in SD Bioline IgM/IgG test
	SD IgG: IgG line in SD Bioline IgM/IgG test
	ND: No data
	ISR: Immune Status Ratio= Optical density of test sample/ cut-off value
