# Supplementary material for: Evaluation of novel rapid detection kits for dengue virus NS1 antigen in Dhaka, Bangladesh, in 2017
Source: Virol J. 2019 Aug 15;16:102. doi: 10.1186/s12985-019-1204-y (PMC6694664; doi:10.1186/s12985-019-1204-y)
Supplement: Supplementary file 5 — Results of RDT evaluation in all DENV RT-PCR-negative samples. (XLSX 16 kb) [file 12985_2019_1204_MOESM5_ESM.xlsx]

## Sheet: Additional File 5
Additional file 5. Results of RDT evaluation in all DENV RT-PCR-negative samples.
			Intensity of test line (mABs)						NS1 ELISA
Sample ID	Ct	Diagnnosis	TKK-1st	TKK-2nd	SD Ag	SD-IgM	SD-IgG	Experiment	OD450	ISR
S-1206	16.72	CHIKV	0	1.9	0	0	15.7	1	ND	ND
S-1209	24.07	CHIKV	2.6	0	0	4.8	0	1	ND	ND
S-1210	19.97	CHIKV	0	0	0	0	0	1	ND	ND
S-1269	19.08	CHIKV	1.5	0	0	0	0	1	ND	ND
S-1270	16.69	CHIKV	0	0	0	0	0	1	ND	ND
S-1275	24.1	CHIKV	0	0	0	0	0	1	ND	ND
S-1277	14.49	CHIKV	0	0	0	0	9	1	ND	ND
S-1279	20.29	CHIKV	0	1.9	0	0	0	1	ND	ND
S-1281	17.43	CHIKV	0	1.9	0	0	0	1	ND	ND
S-1299	23.33	CHIKV	2.1	3.3	0	0	0	1	ND	ND
S-1300	15.46	CHIKV	2.7	0	1	228.9	188.7	1	ND	ND
S-1304	17.77	CHIKV	5.4	0	0	0	0	1	ND	ND
S-1306	14.1	CHIKV	3.5	1.8	0	27.3	28.5	1	ND	ND
S-1316	15.43	CHIKV	0	2.3	0	5.3	15.5	1	ND	ND
S-1319	16.96	CHIKV	2.3	0	0	0	0	1	ND	ND
S-1322	17.78	CHIKV	0	0	0	3.3	19.3	1	ND	ND
S-1323	18.4	CHIKV	0	0	0	4.8	25	1	ND	ND
S-1236			0	0	0	0	13.3	2	ND	ND
S-1239			0	3.4	0	0	0	2	ND	ND
S-1247			0	0	1.1	0	0	2	ND	ND
S-1253			1.9	1.8	2.7	0	0	2	ND	ND
S-1261			0	2.3	0	0	0	2	ND	ND
S-1262			4	0	0	31	21.8	2	0.06	0.431655
S-1271			0	0	0	0	0	2	ND	ND
S-1276			0	0	0	0	0	2	ND	ND
S-1293			230.4	298.2	5.5	170.4	26.6	2	3.111	22.3813
S-1298			0	0	0	0	0	2	ND	ND
S-1334			0	0	1.5	0	0	2	ND	ND
S-1335			0	0	2.7	15.3	0	2	0.067	0.482014
S-1340			0	0	0	0	0	2	0.061	0.438849
S-1352			1.4	2.3	0	0	0	2	0.063	0.453237
S-1355			0	2.2	1.3	0	0	2	0.068	0.489209
S-1359			0	0	0	0	0	2	0.192	1.38129
S-1363			0	3.3	0	0	0	2	0.062	0.446043
S-1366			0	0	4.4	0	0	2	0.058	0.417266
S-1367			1.3	0	0	0	0	2	0.066	0.47482
S-1371			1.8	2.1	0	0	11.1	2	ND	ND
S-1374			0	0	3.6	0	0	2	ND	ND
S-1376			0	0	0	0	0	2	ND	ND
S-1384			0	0	1.4	5.8	19.1	2	0.068	0.489209
S-1392			0	0	4.1	64.5	36.8	2	0.067	0.482014
S-1410			0	0	2	1.5	9.7	2	ND	ND
S-1412			0	0	0	0	0	2	ND	ND
S-1432			3.2	0	0	9.7	10.8	2	ND	ND
S-1434			4.7	0	0	73.5	27.1	2	0.079	0.568345
S-1437			0	0	2	0	0	2	ND	ND
S-1442			0	0	0	0	0	2	ND	ND
S-1461			0	0	4.6	0	15.3	2	0.064	0.460432
S-1472			0	3	0	0	17.1	2	0.056	0.402878
S-1475			3.5	0	0	0	0	2	ND	ND
S-1488			0	0	0	0	32.9	2	0.121	0.870504
S-1494			0	0	1.5	0	19.1	2	0.06	0.431655
S-1506			111.9	167.8	28.3	58	0	2	3.23	23.2374
S-1519			0	1.5	0	0	0	2	ND	ND
S-1520			0	0	0	0	9.6	2	ND	ND
S-1525			0	0	0	1.2	8.2	2	ND	ND
S-1530			0	2.8	0	2.8	0	2	ND	ND
S-1534			0	0	0	34.3	15.2	2	0.069	0.496403
S-1551			3.8	0	0	0	0	2	ND	ND
S-1564			0	1.8	0	0	0	2	ND	ND
S-1575			1.8	0	0	6.2	0	2	ND	ND
S-1594			3.2	2.2	0	4	11.2	2	ND	ND
S-1606			0	0	3.1	8.5	12.1	2	ND	ND
S-1607			0	0	0	1.3	3.5	2	ND	ND
S-1608			2.4	2.2	0	0	13.5	2	ND	ND
S-1611			0	0	0	2.5	0	2	ND	ND
S-1613			0	0	0	0	0	2	ND	ND
S-1614			2.4	1.8	2.4	0	13.5	2	ND	ND
S-1623			0	0	0	0	22.5	2	0.055	0.4
S-1636			2.2	0	5.6	38.9	10.3	2	0.054	0.4
S-1235			3.4	0	1.8	4.7	17.1	2	ND	ND
S-1234			0	0	3.3	0	17.2	2	ND	ND
S-1231			0	0	2.1	2.8	5.1	2	ND	ND
S-1211			0	0	4.6	0	0	2	ND	ND
S-1197			2.3	0	3.3	1.6	62	2	ND	ND
S-1189			0	0	7.4	0	15.2	2	ND	ND
S-1185			3.7	0	6	0	26.5	2	ND	ND
S-1183			0	0	3.5	0	26	2	ND	ND
S-1180			1.7	0	3	0	9.6	2	ND	ND
S-1169			3.8	0	4.2	3.5	21.3	2	ND	ND
S-1161			0	0	0	0	0	2	ND	ND
S-1159			0	0	0	0	0	2	ND	ND
S-1158			1.9	0	7.3	4.4	31.6	2	ND	ND
S-1138			2	0	3.4	0	0	2	ND	ND
S-1126			2	0	0	2.4	4.5	2	ND	ND
S-1117			0	0	0	0	0	2	ND	ND
S-1101			0	0	3.2	0	0	2	ND	ND
S-1099			1	0	3.9	0	15.7	2	ND	ND
S-1091			2.3	0	0	0	7.8	2	ND	ND
S-1086			3.4	0	3	0	0	2	ND	ND
S-1085			0	0	4.3	0	0	2	ND	ND
S-1083			0	0	0	8.1	10.7	2	ND	ND
S-1069			0	0	5.7	0	0	2	ND	ND
S-1063			0	0	0	0	57.5	2	ND	ND
S-1062			0	0	0	8.3	20.4	2	ND	ND
S-1055			0	0	3.9	0	0	2	ND	ND
S-1047			0	0	4.9	0	28	2	ND	ND
S-1046			2.1	0	4.3	0	0	2	ND	ND
S-1044			4.4	0	3	4	11	2	ND	ND
S-1038			3.3	0	5.8	0	0	2	ND	ND
	Ct : Threshold cycle
	x:failed to determine
	mABs : milli adsorvance
	Pink color denotes positive.
	SD Ag: SD Bioline NS1 antgen test
	SD IgM: IgM line in SD Bioline IgM/IgG test
	SD IgG: IgG line in SD Bioline IgM/IgG test
	ND: No data
	ISR: Immune Status Ratio= Optical density of test sample/ cut-off value
