# Supplementary material for: Evaluation of novel rapid detection kits for dengue virus NS1 antigen in Dhaka, Bangladesh, in 2017
Source: Virol J. 2019 Aug 15;16:102. doi: 10.1186/s12985-019-1204-y (PMC6694664; doi:10.1186/s12985-019-1204-y)
Supplement: Supplementary file 9 — Sequences of NS1 region from GenBank used in phylogenetic analysis. (XLSX 13 kb) [file 12985_2019_1204_MOESM9_ESM.xlsx]

## Sheet: Additional file 9
Additional file 9. Sequences of NS1 region from GenBank used in phylogenetic analysis.
Serotype	Genotype	Accession Number	Country	Year
DENV-1	I	HG316481	Thailand	2010
DENV-1	I	KF887994	Thailand	2013
DENV-1	I	KX595191	Vietnam	2013
DENV-1	V	KF289072	India	2011
DENV-1	V	AY722803	Myanmar	1998
DENV-1	IV	DQ285560	Reunion	2004
DENV-1	IV	KT827366	China	2007
DENV-1	I	AY732479	Thailand	2001
DENV-1	I	AY732482	Thailand	2001
DENV-1	I	AY732475	Thailand	1994
DENV-1	I	AY732480	Thailand	2004
DENV-1	I	AY732481	Thailand	1982
DENV-1	I	AY732483	Thailand	1981
DENV-1	I	AY732477	Thailand	1991
DENV-1	I	AF350498	China	1980
DENV-1	I	AB074760	Japan	1943
DENV-1	II	AF180817	Thailand	1964
DENV-1	III	EF457905	Malaysia	1972
DENV-1	IV	AB189120	Indonesia	1998
DENV-1	IV	DQ672560	French_Polynesia	2001
DENV-1	IV	GQ868602	Philippines	2004
DENV-1	IV	KC762651	Indonesia	2007
DENV-1	V	AF226685	Brazil	1990
DENV-1	V	AF514889	Argentina	2000
DENV-1	V	AY732474	Thailand	1980
DENV-1	V	AY732476	Thailand	1980
DENV-1	IV	DQ672562	USA	2001
DENV-1	V	KX621249	China	2014
DENV-1	V	KR024707	China	2014
DENV-1	V	KP723473	China	2014
DENV-1	V	KP686070	China	2014
DENV-1	V	KM403585	Singapore	2013
DENV-1	V	JQ917404	India	2009
DENV-2	Cosmopolitan	AB189122	Indonesia	1998
DENV-2	Asian-II	AF038403	NewGuinea	1944
DENV-2	Asian/American	AF119661	China	1985
DENV-2	Asian-II	AF204177	China	1989
DENV-2	Asian-II	AF204178	China	1987
DENV-2	Cosmopolitan	AF276619	China	2000
DENV-2	Cosmopolitan	AF359579	China	1999
DENV-2	Cosmopolitan	AY037116	Australia	1993
DENV-2	Cosmopolitan	AY858035	Indonesia	2004
DENV-2	Cosmopolitan	LC410190	Thailand	2016
DENV-2	Asian-I	DQ181798	Thailand	1999
DENV-2	Cosmopolitan	DQ645546	Taiwan	2002
DENV-2	Cosmopolitan	EU056810	BurkinaFaso	1983
DENV-2	Cosmopolitan	EU081177	Singapore	2005
DENV-2	Cosmopolitan	EU179857	Brunei	2005
DENV-2	Cosmopolitan	EU482672	Vietnam	2006
DENV-2	Cosmopolitan	FJ196853	China	2003
DENV-2	Asian-I	FJ639704	Cambodia	2003
DENV-2	Cosmopolitan	FJ882602	SriLanka	1996
DENV-2	Asian-I	FJ898452	Thailand	2003
DENV-2	Cosmopolitan	GQ252677	SriLanka	2004
DENV-2	Cosmopolitan	GQ398258	Indonesia	1975
DENV-2	Cosmopolitan	GQ398259	Indonesia	1976
DENV-2	Cosmopolitan	GQ398260	Indonesia	1976
DENV-2	Asian-II	GQ398268	Indonesia	1975
DENV-2	Asian-I	GQ868542	Thailand	1994
DENV-2	Asian-I	NC001474	Thailand	1964
DENV-2	American	GQ868592	Colombia	1986
DENV-2	Asian-I	GU131932	Cambodia	2008
DENV-2	Cosmopolitan	HM488257	Guam	2001
DENV-2	American	HM582099	Fiji	1971
DENV-2	Asian/American	HQ999999	Guatemala	2009
DENV-2	Cosmopolitan	JF327392	Singapore	2009
DENV-2	Asian-I	JF730049	Vietnam	2007
DENV-2	Asian-II	JF730050	USA	2007
DENV-2	Cosmopolitan	JQ955624	India	2011
DENV-2	Cosmopolitan	JX475906	India	2009
DENV-2	Asian/American	KC294223	Peru	2010
DENV-2	Cosmopolitan	KJ010186	Pakistan	2013
DENV-2	Asian-I	KY586563	Thailand	2006
DENV-2	Asian-I	LC410185	Thailand	2016
DENV-2	Cosmopolitan	FJ898454	India	2006
DENV-2	Cosmopolitan	KY427084	India	2010
DENV-2	Cosmopolitan	LC121816	Ethiopia	2016
DENV-2	Cosmopolitan	KU517847	Phillippines	2015
DENV-2	Cosmopolitan	KY921905	Singapore	2015
DENV-2	Cosmopolitan	KX452030	Malaysia	2014
DENV-2	Cosmopolitan	KY794785	PapuaNewGuinea	2010
DENV-2	Cosmopolitan	KX621247	China	2015
DENV-3	I	JN406515	Australia	2008
DENV-3	II	AY496877	Bangladesh	2002
DENV-3	II	AY496874	Bangladesh	2002
DENV-3	II	AY496873	Bangladesh	2002
DENV-3	II	AY496871	Bangladesh	2002
DENV-3	I	AY496879	Philippines	1997
DENV-3	V	EF629370	Brazil	2002
DENV-3	III	JX669490	Brazil	2002
DENV-3	V	JN697379	Brazil	2006
DENV-3	II	KC261634	China	2012
DENV-3	V	AF317645	China	1980
DENV-3	I	JQ920480	French Polynesia	1996
DENV-3	II	KF955477	India	1984
DENV-3	I	KC762686	Indonesia	2007
DENV-3	I	KC762691	Indonesia	2008
DENV-3	I	AY858037	Indonesia	2004
DENV-3	I	AB189126	Indonesia	1998
DENV-3	I	JQ920486	New Caledonia	1996
DENV-3	III	FJ882576	Nicaragua	1994
DENV-3	I	KY794787	Papua New Guinea	2007
DENV-3	I	KU509279	Philippines	2008
DENV-3	V	KM190937	Philippines	1964
DENV-3	V	KU050695	Philippines	1956
DENV-3	I	EU081223	Singapore	2005
DENV-3	III	KX380842	Singapore	2013
DENV-3	I	KX380839	Singapore	2012
DENV-3	I	KY921906	Singapore	2015
DENV-3	III	GQ199887	Sri Lanka	1983
DENV-3	III	NC_001475	Sri Lanka	2000
DENV-3	II	DQ675531	Taiwan	1998
DENV-3	II	FJ687448	Thailand	2001
DENV-3	II	KU509280	Thailand	2011
DENV-3	III	MF142763	Thailand	2015
DENV-3	II	GQ868593	Thailand	1973
DENV-3	V	JQ922554	USA	1963
DENV-3	II	KF955460	Vietnam	2008
