# Supplementary material for: Evaluation of novel rapid detection kits for dengue virus NS1 antigen in Dhaka, Bangladesh, in 2017
Source: Virol J. 2019 Aug 15;16:102. doi: 10.1186/s12985-019-1204-y (PMC6694664; doi:10.1186/s12985-019-1204-y)
Supplement: Supplementary file 10 — Sequences of NS1 region obtained in this study. (XLSX 11 kb) [file 12985_2019_1204_MOESM10_ESM.xlsx]

## Sheet: Additional file 10
Additional file 10. Sequences of NS1 region obtained in this study.
Serotype	Genotype	Sequence ID	Accession Number
DENV-1	V	41n-S984	LC472306
DENV-1	V	43n-S1171	LC472307
DENV-1	V	44n-S1177	LC472308
DENV-1	V	45n-S1190	LC472309
DENV-1	V	46n-S1387	LC472310
DENV-1	V	47n-S1524	LC472311
DENV-1	V	48n-S1547	LC472312
DENV-2	Cosmopolitan	2n-S1565	LC472313
DENV-2	Cosmopolitan	4n-S1489	LC472314
DENV-2	Cosmopolitan	5n-S1473	LC472315
DENV-2	Cosmopolitan	8n-S1357	LC472316
DENV-2	Cosmopolitan	10n-S1634	LC472317
DENV-2	Cosmopolitan	11n-S1571	LC472318
DENV-2	Cosmopolitan	12n-S1556	LC472319
DENV-2	Cosmopolitan	13n-S1496	LC472320
DENV-2	Cosmopolitan	14n-S1482	LC472321
DENV-2	Cosmopolitan	15n-S1449	LC472322
DENV-2	Cosmopolitan	16n-S1431	LC472323
DENV-2	Cosmopolitan	25n-S882	LC472324
DENV-2	Cosmopolitan	26n-S892	LC472325
DENV-2	Cosmopolitan	27n-S919	LC472326
DENV-2	Cosmopolitan	28n-S931	LC472327
DENV-2	Cosmopolitan	29n-S939	LC472328
DENV-2	Cosmopolitan	30n-S942	LC472329
DENV-2	Cosmopolitan	32n-S965	LC472330
DENV-2	Cosmopolitan	34n-S1002	LC472331
DENV-2	Cosmopolitan	35n-S1003	LC472332
DENV-2	Cosmopolitan	36n-S1004	LC472333
DENV-2	Cosmopolitan	37n-S1021	LC472334
DENV-2	Cosmopolitan	38n-S1022	LC472335
DENV-2	Cosmopolitan	39n-S1029	LC472336
DENV-2	Cosmopolitan	49n-S1048	LC472337
DENV-2	Cosmopolitan	51n-S1056	LC472338
DENV-2	Cosmopolitan	52n-S1057	LC472339
DENV-2	Cosmopolitan	53n-S1058	LC472340
DENV-2	Cosmopolitan	54n-S1060	LC472341
DENV-2	Cosmopolitan	55n-S1092	LC472342
DENV-2	Cosmopolitan	56n-S1105	LC472343
DENV-2	Cosmopolitan	57n-S1108	LC472344
DENV-2	Cosmopolitan	59n-S1110	LC472345
DENV-2	Cosmopolitan	61n-S1114	LC472346
DENV-2	Cosmopolitan	62n-S1116	LC472347
DENV-2	Cosmopolitan	63n-S1118	LC472348
DENV-2	Cosmopolitan	64n-S1136	LC472349
DENV-2	Cosmopolitan	65n-S1186	LC472350
DENV-2	Cosmopolitan	66n-S1214	LC472351
DENV-2	Cosmopolitan	67n-S1218	LC472352
DENV-2	Cosmopolitan	68n-S1224	LC472353
DENV-2	Cosmopolitan	69n-S1224	LC472354
DENV-2	Cosmopolitan	70n-S1285	LC472355
DENV-2	Cosmopolitan	73n-S1353	LC472356
DENV-2	Cosmopolitan	74n-S1365	LC472357
DENV-2	Cosmopolitan	75n-S1450	LC472358
DENV-2	Cosmopolitan	76n-S1495	LC472359
DENV-2	Cosmopolitan	77n-S1541	LC472360
DENV-2	Cosmopolitan	78n-S1570	LC472361
DENV-2	Cosmopolitan	79n-S1622	LC472362
DENV-2	Cosmopolitan	80n-S1635	LC472363
DENV-3	I	18n-S1035	LC472364
DENV-3	I	19n-S1144	LC472365
DENV-3	I	20n-S1278	LC472366
DENV-3	I	21n-S1303	LC472367
DENV-3	I	22n-S1471	LC472368
DENV-3	I	23n-S1479	LC472369
DENV-3	I	24n-S1566	LC472370
